# Supplementary material for: Genotype distribution and evolutionary analysis of rotavirus associated with acute diarrhea outpatients in Hubei, China, 2013–2016
Source: Virol Sin. 2022 May 26;37(4):503–12. doi: 10.1016/j.virs.2022.05.005 (PMC9437618; doi:10.1016/j.virs.2022.05.005)
Supplement: Multimedia component 1 [file mmc1.xlsx]

## Sheet: VP4
Name	Collection date	No. of Genbank	sampling location
RVA-hubei-p44-2013-P6	2013	MG788354	China：hubei
RVA-hubei-171-2015-P6	2015	MG788355	China：hubei
RVA-hubei-25-2014-P4	2014	MG788356	China：hubei
RVA-hubei-48-2013-P4	2013	MG788357	China：hubei
RVA-hubei-10-2013-P4	2013	MG788358	China：hubei
RVA-hubei-41-2013	2013	MG788359	China：hubei
RVA-hubei-44-2013	2013	MG788360	China：hubei
RVA-hubei-7-2013	2013	MG788361	China：hubei
RVA-hubei-6-2013	2013	MG788362	China：hubei
RVA-hubei-5-2013	2013	MG788363	China：hubei
RVA-hubei-4-2013	2013	MG788364	China：hubei
RVA-hubei-3-2013	2013	MG788365	China：hubei
RVA-hubei-2-2013	2013	MG788366	China：hubei
RVA-hubei-1-2013	2013	MG788367	China：hubei
RVA-hubei-31-2013	2013	MG788368	China：hubei
RVA-hubei-30-2013	2013	MG788369	China：hubei
RVA-hubei-21-2013	2013	MG788370	China：hubei
RVA-hubei-16-2013	2013	MG788371	China：hubei
RVA-hubei-P7-2013	2013	MG788372	China：hubei
RVA-hubei-P6-2013	2013	MG788373	China：hubei
RVA-hubei-P13-2013	2013	MG788374	China：hubei
RVA-hubei-P12-2013	2013	MG788375	China：hubei
RVA-hubei-P9-2013	2013	MG788376	China：hubei
RVA-hubei-P72-2013	2013	MG788377	China：hubei
RVA-hubei-P62-2013	2013	MG788378	China：hubei
RVA-hubei-P52-2013	2013	MG788379	China：hubei
RVA-hubei-P32-2013	2013	MG788380	China：hubei
RVA-hubei-P122-2013	2013	MG788381	China：hubei
RVA-hubei-P49-2013	2013	MG788382	China：hubei
RVA-hubei-48-2014	2014	MG788383	China：hubei
RVA-hubei-47-2014	2014	MG788384	China：hubei
RVA-hubei-46-2014	2014	MG788385	China：hubei
RVA-hubei-45-2014	2014	MG788386	China：hubei
RVA-hubei-44-2014	2014	MG788387	China：hubei
RVA-hubei-41-2014	2014	MG788388	China：hubei
RVA-hubei-40-2014	2014	MG788389	China：hubei
RVA-hubei-38-2014	2014	MG788390	China：hubei
RVA-hubei-34-2014	2014	MG788391	China：hubei
RVA-hubei-32-2014	2014	MG788392	China：hubei
RVA-hubei-31-2014	2014	MG788393	China：hubei
RVA-hubei-30-2014	2014	MG788394	China：hubei
RVA-hubei-29-2014	2014	MG788395	China：hubei
RVA-hubei-28-2014	2014	MG788396	China：hubei
RVA-hubei-24-2014	2014	MG788397	China：hubei
RVA-hubei-23-2014	2014	MG788398	China：hubei
RVA-hubei-18-2014	2014	MG788399	China：hubei
RVA-hubei-17-2014	2014	MG788400	China：hubei
RVA-hubei-16-2014	2014	MG788401	China：hubei
RVA-hubei-15-2014	2014	MG788402	China：hubei
RVA-hubei-13-2014	2014	MG788403	China：hubei
RVA-hubei-9-2014	2014	MG788404	China：hubei
RVA-hubei-7-2014	2014	MG788405	China：hubei
RVA-hubei-6-2014	2014	MG788406	China：hubei
RVA-hubei-4-2014	2014	MG788407	China：hubei
RVA-hubei-3-2014	2014	MG788408	China：hubei
RVA-hubei-2-2014	2014	MG788409	China：hubei
RVA-hubei-1-2014	2014	MG788410	China：hubei
RVA-hubei-06-2015	2015	MG788411	China：hubei
RVA-hubei-09-2015	2015	MG788412	China：hubei
RVA-hubei-16-2015	2015	MG788413	China：hubei
RVA-hubei-17-2015	2015	MG788414	China：hubei
RVA-hubei-27-2015	2015	MG788415	China：hubei
RVA-hubei-63-2015	2015	MG788416	China：hubei
RVA-hubei-85-2015	2015	MG788417	China：hubei
RVA-hubei-98-2015	2015	MG788418	China：hubei
RVA-hubei-117-2015	2015	MG788419	China：hubei
RVA-hubei-207-2015	2015	MG788420	China：hubei
RVA-hubei-213-2015	2015	MG788421	China：hubei
RVA-hubei-217-2015	2015	MG788422	China：hubei
RVA-hubei-234-2015	2015	MG788423	China：hubei
RVA-hubei-272-2015	2015	MG788424	China：hubei
RVA-hubei-283-2015	2015	MG788425	China：hubei
RVA-hubei-365-2015	2015	MG788426	China：hubei
RVA-hubei-380-2015	2015	MG788427	China：hubei
RVA-hubei-390-2015	2015	MG788428	China：hubei
RVA-hubei-435-2015	2015	MG788429	China：hubei
RVA-hubei-439-2015	2015	MG788430	China：hubei
RVA-hubei-441-2015	2015	MG788431	China：hubei
RVA-hubei-482-2015	2015	MG788432	China：hubei
RVA-hubei-580-2015	2015	MG788433	China：hubei
RVA-hubei-582-2015	2015	MG788434	China：hubei
RVA-hubei-585-2015	2015	MG788435	China：hubei
RVA-hubei-587-2015	2015	MG788436	China：hubei
RVA-hubei-p2-2013-P4	2013	MG788437	China：hubei
RVA-hubei-032-2016-P4	2016	MG788438	China：hubei
RVA-hubei-010-2016-P4	2016	MG788439	China：hubei
RVA-hubei-063-2016-P4	2016	MG788440	China：hubei
RVA-hubei-019-2016-P4	2016	MG788441	China：hubei
RVA-hubei-068-2016-P4	2016	MG788442	China：hubei
RVA-hubei-651-2015-P4	2015	MG788443	China：hubei
RVA-hubei-154-2015-P4	2015	MG788444	China：hubei
RVA-hubei-617-2015-P4	2015	MG788445	China：hubei
RVA-hubei-588-2015-P4	2015	MG788446	China：hubei
RVA-hubei-589-2015-P4	2015	MG788447	China：hubei
RVA-hubei-590-2015-P4	2015	MG788448	China：hubei
RVA-hubei-591-2015-P4	2015	MG788449	China：hubei
RVA-hubei-604-2015	2015	MG788450	China：hubei
RVA-hubei-607-2015	2015	MG788451	China：hubei
RVA-hubei-610-2015	2015	MG788452	China：hubei
RVA-hubei-613-2015	2015	MG788453	China：hubei
RVA-hubei-614-2015	2015	MG788454	China：hubei
RVA-hubei-615-2015	2015	MG788455	China：hubei
RVA-hubei-656-2015	2015	MG788456	China：hubei
RVA-hubei-660-2015	2015	MG788457	China：hubei
RVA-hubei-02-2016	2016	MG788458	China：hubei
RVA-hubei-05-2016	2016	MG788459	China：hubei
RVA-hubei-07-2016	2016	MG788460	China：hubei
RVA-hubei-011-2016	2016	MG788461	China：hubei
RVA-hubei-012-2016	2016	MG788462	China：hubei
RVA-hubei-014-2016	2016	MG788463	China：hubei
RVA-hubei-016-2016	2016	MG788464	China：hubei
RVA-hubei-017-2016	2016	MG788465	China：hubei
RVA-hubei-018-2016	2016	MG788466	China：hubei
RVA-hubei-021-2016	2016	MG788467	China：hubei
RVA-hubei-030-2016	2016	MG788468	China：hubei
RVA-hubei-072-2016	2016	MG788469	China：hubei
RVA-hubei-076-2016	2016	MG788470	China：hubei
RVA-hubei-079-2016-P4	2016	MG788471	China：hubei
RVA-hubei-078-2016-P4	2016	MG788472	China：hubei
RVA-hubei-084-2016-P4	2016	MG788473	China：hubei
RVA-hubei-087-2016-P4	2016	MG788474	China：hubei
RVA-hubei-111-2016-P4	2016	MG788475	China：hubei
RVA-hubei-132-2016-P4	2016	MG788476	China：hubei
RVA-hubei-366-2016-P4	2016	MG788477	China：hubei
RVA-hubei-206-2016-P4	2016	MG788478	China：hubei
RVA-hubei-744-2016-P4	2016	MG788479	China：hubei
RVA-hubei-849-2016-P4	2016	MG788480	China：hubei
RVA-hubei-281-2016-P4	2016	MG788481	China：hubei
RVA-hubei-367-2016-P4	2016	MG788482	China：hubei
RVA-hubei-372-2016-P4	2016	MG788483	China：hubei
RVA-hubei-369-2016-P4	2016	MG788484	China：hubei
RVA-hubei-373-2016-P4	2016	MG788485	China：hubei
RVA-hubei-387-2016-P4	2016	MG788486	China：hubei
RVA-hubei-080-2016	2016	MG788487	China：hubei
RVA-hubei-085-2016	2016	MG788488	China：hubei
RVA-hubei-088-2016	2016	MG788489	China：hubei
RVA-hubei-090-2016	2016	MG788490	China：hubei
RVA-hubei-091-2016	2016	MG788491	China：hubei
RVA-hubei-097-2016	2016	MG788492	China：hubei
RVA-hubei-103-2016	2016	MG788493	China：hubei
RVA-hubei-108-2016	2016	MG788494	China：hubei
RVA-hubei-140-2016	2016	MG788495	China：hubei
RVA-hubei-160-2016	2016	MG788496	China：hubei
RVA-hubei-287-2016	2016	MG788497	China：hubei
RVA-hubei-525-2016	2016	MG788498	China：hubei
RVA-hubei-534-2016	2016	MG788499	China：hubei
RVA-hubei-840-2016	2016	MG788500	China：hubei
RVA-hubei-842-2016	2016	MG788501	China：hubei
RVA-hubei-848-2016	2016	MG788502	China：hubei
RVA-hubei-858-2016	2016	MG788503	China：hubei
RVA-hubei-859-2016	2016	MG788504	China：hubei
RVA-hubei-864-2016	2016	MG788505	China：hubei
RVA-hubei-865-2016	2016	MG788506	China：hubei
RVA-hubei-872-2016	2016	MG788507	China：hubei
RVA-hubei-873-2016	2016	MG788508	China：hubei
RVA-hubei-040-2016	2016	MG788509	China：hubei
RVA-hubei-053-2016	2016	MG788510	China：hubei
RVA-hubei-056-2016	2016	MG788511	China：hubei
RVA-hubei-059-2016	2016	MG788512	China：hubei
RVA-hubei-081-2016	2016	MG788513	China：hubei
RVA-hubei-082-2016	2016	MG788514	China：hubei
RVA-hubei-142-2016	2016	MG788515	China：hubei

## Sheet: VP7
Name	Collection date	No. of Genbank	sampling location
RVA-hubei-44-2013	2013	MG788516	China：hubei
RVA-hubei-G1-2013	2013	MG788517	China：hubei
RVA-hubei-G13-2013	2013	MG788518	China：hubei
RVA-hubei-G15-2013	2013	MG788519	China：hubei
RVA-hubei-G17-2013	2013	MG788520	China：hubei
RVA-hubei-G2-2013	2013	MG788521	China：hubei
RVA-hubei-G22-2013	2013	MG788522	China：hubei
RVA-hubei-G24-2013	2013	MG788523	China：hubei
RVA-hubei-G25-2013	2013	MG788524	China：hubei
RVA-hubei-G28-2013	2013	MG788525	China：hubei
RVA-hubei-G31-2013	2013	MG788526	China：hubei
RVA-hubei-G3-2013	2013	MG788527	China：hubei
RVA-hubei-G34-2013	2013	MG788528	China：hubei
RVA-hubei-G7-2013	2013	MG788529	China：hubei
RVA-hubei-G38-2013	2013	MG788530	China：hubei
RVA-hubei-G113-2013	2013	MG788531	China：hubei
RVA-hubei-G114-2013	2013	MG788532	China：hubei
RVA-hubei-G116-2013	2013	MG788533	China：hubei
RVA-hubei-G119-2013	2013	MG788534	China：hubei
RVA-hubei-G131-2013	2013	MG788535	China：hubei
RVA-hubei-G17-2013	2013	MG788536	China：hubei
RVA-hubei-G21-2013	2013	MG788537	China：hubei
RVA-hubei-G29-2013	2013	MG788538	China：hubei
RVA-hubei-G32-2013	2013	MG788539	China：hubei
RVA-hubei-G49-2013	2013	MG788540	China：hubei
RVA-hubei-G9-2013	2013	MG788541	China：hubei
RVA-hubei-G48-2013	2013	MG788542	China：hubei
RVA-hubei-G45-2013	2013	MG788543	China：hubei
RVA-hubei-010-2016	2016	MG788544	China：hubei
RVA-hubei-011-2016	2016	MG788545	China：hubei
RVA-hubei-012-2016	2016	MG788546	China：hubei
RVA-hubei-014-2016	2016	MG788547	China：hubei
RVA-hubei-016-2016	2016	MG788548	China：hubei
RVA-hubei-017-2016	2016	MG788549	China：hubei
RVA-hubei-018-2016	2016	MG788550	China：hubei
RVA-hubei-019-2016	2016	MG788551	China：hubei
RVA-hubei-021-2016	2016	MG788552	China：hubei
RVA-hubei-02-2016	2016	MG788553	China：hubei
RVA-hubei-030-2016	2016	MG788554	China：hubei
RVA-hubei-032-2016	2016	MG788555	China：hubei
RVA-hubei-040-2016	2016	MG788556	China：hubei
RVA-hubei-05-2016	2016	MG788557	China：hubei
RVA-hubei-053-2016	2016	MG788558	China：hubei
RVA-hubei-056-2016	2016	MG788559	China：hubei
RVA-hubei-059-2016	2016	MG788560	China：hubei
RVA-hubei-063-2016	2016	MG788561	China：hubei
RVA-hubei-068-2016	2016	MG788562	China：hubei
RVA-hubei-07-2016	2016	MG788563	China：hubei
RVA-hubei-078-2016	2016	MG788564	China：hubei
RVA-hubei-079-2016	2016	MG788565	China：hubei
RVA-hubei-084-2016	2016	MG788566	China：hubei
RVA-hubei-085-2016	2016	MG788567	China：hubei
RVA-hubei-087-2016	2016	MG788568	China：hubei
RVA-hubei-097-2016	2016	MG788569	China：hubei
RVA-hubei-103-2016	2016	MG788570	China：hubei
RVA-hubei-108-2016	2016	MG788571	China：hubei
RVA-hubei-111-2016	2016	MG788572	China：hubei
RVA-hubei-140-2016	2016	MG788573	China：hubei
RVA-hubei-142-2016	2016	MG788574	China：hubei
RVA-hubei-369-2016	2016	MG788575	China：hubei
RVA-hubei-366-2016	2016	MG788576	China：hubei
RVA-hubei-373-2016	2016	MG788577	China：hubei
RVA-hubei-287-2016	2016	MG788578	China：hubei
RVA-hubei-387-2016	2016	MG788579	China：hubei
RVA-hubei-372-2016	2016	MG788580	China：hubei
RVA-hubei-206-2016	2016	MG788581	China：hubei
RVA-hubei-160-2016	2016	MG788582	China：hubei
RVA-hubei-367-2016	2016	MG788583	China：hubei
RVA-hubei-840-2016	2016	MG788584	China：hubei
RVA-hubei-132-2016	2016	MG788585	China：hubei
RVA-hubei-848-2016	2016	MG788586	China：hubei
RVA-hubei-849-2016	2016	MG788587	China：hubei
RVA-hubei-858-2016	2016	MG788588	China：hubei
RVA-hubei-864-2016	2016	MG788589	China：hubei
RVA-hubei-872-2016	2016	MG788590	China：hubei
RVA-hubei-873-2016	2016	MG788591	China：hubei
RVA-hubei-744-2016	2016	MG788592	China：hubei
RVA-hubei-842-2016	2016	MG788593	China：hubei
RVA-hubei-09-2015	2015	MG788594	China：hubei
RVA-hubei-06-2015	2015	MG788595	China：hubei
RVA-hubei-117-2015	2015	MG788596	China：hubei
RVA-hubei-154-2015	2015	MG788597	China：hubei
RVA-hubei-213-2015	2015	MG788598	China：hubei
RVA-hubei-217-2015	2015	MG788599	China：hubei
RVA-hubei-441-2015	2015	MG788600	China：hubei
RVA-hubei-439-2015	2015	MG788601	China：hubei
RVA-hubei-27-2015	2015	MG788602	China：hubei
RVA-hubei-435-2015	2015	MG788603	China：hubei
RVA-hubei-380-2015	2015	MG788604	China：hubei
RVA-hubei-390-2015	2015	MG788605	China：hubei
RVA-hubei-656-2015	2015	MG788606	China：hubei
RVA-hubei-660-2015	2015	MG788607	China：hubei
RVA-hubei-482-2015	2015	MG788608	China：hubei
RVA-hubei-590-2015	2015	MG788609	China：hubei
RVA-hubei-85-2015	2015	MG788610	China：hubei
RVA-hubei-580-2015	2015	MG788611	China：hubei
RVA-hubei-272-2015	2015	MG788612	China：hubei
RVA-hubei-63-2015	2015	MG788613	China：hubei
RVA-hubei-365-2015	2015	MG788614	China：hubei
RVA-hubei-283-2015	2015	MG788615	China：hubei
RVA-hubei-G4-2014	2014	MG788616	China：hubei
RVA-hubei-G6-2014	2014	MG788617	China：hubei
RVA-hubei-78-2014	2014	MG788618	China：hubei
RVA-hubei-76-2014	2014	MG788619	China：hubei
RVA-hubei-71-2014	2014	MG788620	China：hubei
RVA-hubei-2G6-2014	2014	MG788621	China：hubei
RVA-hubei-G31-2014	2014	MG788622	China：hubei
RVA-hubei-75-2014	2014	MG788623	China：hubei
RVA-hubei-2G7-2014	2014	MG788624	China：hubei
RVA-hubei-G1-2014	2014	MG788625	China：hubei
RVA-hubei-G3-2014	2014	MG788626	China：hubei
RVA-hubei-G2-2014	2014	MG788627	China：hubei
RVA-hubei-G16-2014	2014	MG788628	China：hubei
RVA-hubei-G21-2014	2014	MG788629	China：hubei
RVA-hubei-G7-2014	2014	MG788630	China：hubei
RVA-hubei-74-2014	2014	MG788631	China：hubei
RVA-hubei-78-2014	2014	MG788632	China：hubei
RVA-hubei-G30-2014	2014	MG788633	China：hubei
