# Supplementary material for: Genotype distribution and evolutionary analysis of rotavirus associated with acute diarrhea outpatients in Hubei, China, 2013–2016
Source: Virol Sin. 2022 May 26;37(4):503–12. doi: 10.1016/j.virs.2022.05.005 (PMC9437618; doi:10.1016/j.virs.2022.05.005)
Supplement: Multimedia component 2 [file mmc2.xlsx]

## Sheet: G9
Name	Collection date	No. of Genbank	country
EF694182-RVA-Bangla74-BGD-1997	1997	EF694182	Bangladesh
KC200155-RVA-SPH1971-CHN-2011	2011	KC200155	China
KC200156-RVA-SPH2662-CHN-2011	2011	KC200156	China
KC677700-RVA-NN459-12-RUS-2012	2012	KC677700	Russian
KF113031-RVA-JS11-18-CHN-2012	2012	KF113031	China
KF113050-RVA-JS12-18-CHN-2012	2012	KF113050	China
KF113051-RVA-JS12-19-CHN-2012	2012	KF113051	China
KF673480-RVA-BJ-Q532-CHN-2011	2011	KF673480	China
KF673481-RVA-BJ-Q682-CHN-2011	2011	KF673481	China
KF673482-RVA-BJ-Q794-CHN-2011	2011	KF673482	China
KJ454473-RVA-RJ8631-BRA-2004	2004	KJ454473	Brazil
KJ454474-RVA-RJ8640-BRA-2004	2004	KJ454474	Brazil
KJ454475-RVA-RJ8730-BRA-2004	2004	KJ454475	Brazil
KJ454476-RVA-RS10027-BRA-2004	2004	KJ454476	Brazil
KJ454480-RVA-RJ10787-BRA-2005	2005	KJ454480	Brazil
KJ454484-RVA-RS11128-BRA-2005	2005	KJ454484	Brazil
KJ454485-RVA-RS11176-BRA-2005	2005	KJ454485	Brazil
KJ454491-RVA-BA12680-BRA-2006	2006	KJ454491	Brazil
KJ794105-RVA-H1301-CHN-2013	2013	KJ794105	China
KP013532-RVA-Hv2695987-DEN-2010	2010	KP013532	Denmark
KP222830-RVA-21155-MOZ-2011	2011	KP222830	Mozambique
KT919508-RVA-VU12-13-101-USA-2013	2013	KT919508	USA
KU312100-RVA-Hon-B8-SOL-2014	2014	KU312100	Solomon Islands
KU312102-RVA-Hon-WR17-SOL-2014	2014	KU312102	Solomon Islands
KU532178-RVA-SH-RV30-CHN-2014	2014	KU532178	China
KU532180-RVA-SH-RV32-CHN-2014	2014	KU532180	China
KU532182-RVA-SH-RV34-CHN-2014	2014	KU532182	China
KU532183-RVA-SH-RV35-CHN-2014	2014	KU532183	China
KU532186-RVA-SH-RV38-CHN-2014	2014	KU532186	China
KU532188-RVA-SH-RV40-CHN-2014	2014	KU532188	China
KU532192-RVA-SH-RV47-CHN-2014	2014	KU532192	China
KU532194-RVA-SH-RV50-CHN-2014	2014	KU532194	China
KU532195-RVA-SH-RV51-CHN-2014	2014	KU532195	China
KU532196-RVA-SH-RV52-CHN-2014	2014	KU532196	China
KU532199-RVA-SH-RV55-CHN-2015	2015	KU532199	China
KU532201-RVA-SH-RV57-CHN-2015	2015	KU532201	China
KU532204-RVA-SH-RV61-CHN-2015	2015	KU532204	China
KU532205-RVA-SH-RV63-CHN-2015	2015	KU532205	China
KU532219-RVA-SH-RV60-CHN-2015	2015	KU532219	China
KX033603-RVA-km15004-CHN-2015	2015	KX033603	China
KX033606-RVA-km15010-CHN-2015	2015	KX033606	China
KX033607-RVA-km15011-CHN-2015	2015	KX033607	China
KX033608-RVA-km15012-CHN-2015	2015	KX033608	China
KX033609-RVA-km15013-CHN-2015	2015	KX033609	China
KX033610-RVA-km15014-CHN-2015	2015	KX033610	China
KX033611-RVA-km15015-CHN-2015	2015	KX033611	China
KX033615-RVA-km15022-CHN-2015	2015	KX033615	China
KX033617-RVA-km15029-CHN-2015	2015	KX033617	China
KX033620-RVA-km15034-CHN-2015	2015	KX033620	China
KX033621-RVA-km15035-CHN-2015	2015	KX033621	China
KX033622-RVA-km15036-CHN-2015	2015	KX033622	China
KX778598-RVA-km15035-CHN-2015	2015	KX778598	China
KX778601-RVA-km15094-CHN-2015	2015	KX778601	China
KX778602-RVA-km15095-CHN-2015	2015	KX778602	China
KX778605-RVA-Km15100-CHN-2015	2015	KX778605	China
KX778606-RVA-km15105-CHN-2015	2015	KX778606	China
KX778608-RVA-km15119-CHN-2016	2016	KX778608	China
LC172396-RVA-SP010-JPN-2013	2013	LC172396	Japan
LC172422-RVA-YM017-JPN-2013	2013	LC172422	Japan
LC172424-RVA-YM022-JPN-2013	2013	LC172424	Japan
LC172435-RVA-YM048-JPN-2013	2013	LC172435	Japan
LC172445-RVA-KN160-JPN-2014	2014	LC172445	Japan
LC172451-RVA-YM076-JPN-2014	2014	LC172451	Japan
LC172452-RVA-YM077-JPN-2014	2014	LC172452	Japan
LC228386-RVA-CH1023-JPN-2016	2016	LC228386	Japan
LC228397-RVA-IS1080-JPN-2016	2016	LC228397	Japan
LC228408-RVA-MI1128-JPN-2016	2016	LC228408	Japan
LC311228-RVA-To16-02-JPN-2016	2016	LC311228	Japan
LC477350-RVA-Tokyo16-3571-JPN-2017	2017	LC477350	Japan
LC477354-RVA-Tokyo16-4754-JPN-2017	2017	LC477354	Japan
LC477367-RVA-Tokyo18-27-JPN-2018	2018	LC477367	Japan
LC477372-RVA-Tokyo18-38-JPN-2018	2018	LC477372	Japan
LC514475-RVA-DBM2017-016-THA-2017	2017	LC514475	Thailand
LC514497-RVA-DBM2018-291-THA-2018	2018	LC514497	Thailand
LC514541-RVA-DBM2017-014-THA-2017	2017	LC514541	Thailand
LC546076-RVA-U7-JPN-2017	2017	LC546076	Japan
LC568862-RVA-MU16-01-JPN-2016	2016	LC568862	Japan
LC568864-RVA-NS16-01-JPN-2016	2016	LC568864	Japan
LC568867-RVA-NS16-12-JPN-2016	2016	LC568867	Japan
LC568873-RVA-To16-09-JPN-2016	2016	LC568873	Japan
LC568876-RVA-To16-21-JPN-2016	2016	LC568876	Japan
LC568877-RVA-To16-31-JPN-2016	2016	LC568877	Japan
LC568882-RVA-UR16-01-JPN-2016	2016	LC568882	Japan
LC568883-RVA-UR16-02-JPN-2016	2016	LC568883	Japan
LC568884-RVA-UR16-05-JPN-2016	2016	LC568884	Japan
LC568885-RVA-UR16-06-JPN-2016	2016	LC568885	Japan
MF494846-RVA-12IST-TR-2016	2016	MF494846	Turkey
MF494848-RVA-18KAYSERI-TR-2016	2016	MF494848	Turkey
MF494852-RVA-46IST-TR-2016	2016	MF494852	Turkey
MF494857-RVA-28GANTEP-TR-2016	2016	MF494857	Turkey
MF494941-RVA-17GANTEP-TR-2013	2013	MF494941	Turkey
MF494942-RVA-24DBAKIR-TR-2013	2013	MF494942	Turkey
MG652303-RVA-3000503696-DOM-2014	2014	MG652303	Dominican Republic
MG652304-RVA-3000503700-DOM-2014	2014	MG652304	Dominican Republic
MH368514-RVA-7RV604858-CHN-2016	2016	MH368514	China
MH368521-RVA-678805-CHN-2016	2016	MH368521	China
MH631063-RVA-G16023354-CHN-2016	2016	MH631063	China
MH631064-RVA-G15121173-CHN-2015	2015	MH631064	China
MH631065-RVA-G16121113-CHN-2016	2016	MH631065	China
MH631066-RVA-G16121001-CHN-2016	2016	MH631066	China
MH631067-RVA-G11051077-CHN-2011	2011	MH631067	China
MH631068-RVA-G11051177-CHN-2011	2011	MH631068	China
MH631069-RVA-G12051045-CHN-2012	2012	MH631069	China
MH631070-RVA-G12121018-CHN-2012	2012	MH631070	China
MH631071-RVA-G13121064-CHN-2013	2013	MH631071	China
MH631072-RVA-G12051248-CHN-2012	2012	MH631072	China
MH631073-RVA-G15023205-CHN-2015	2015	MH631073	China
MH631074-RVA-G16051011-CHN-2016	2016	MH631074	China
MH631075-RVA-G16121064-CHN-2016	2016	MH631075	China
MH631077-RVA-G12051100-CHN-2012	2012	MH631077	China
MH631078-RVA-G13021132-CHN-2013	2013	MH631078	China
MH631079-RVA-G16023015-CHN-2016	2016	MH631079	China
MH631080-RVA-G13021001-CHN-2013	2013	MH631080	China
MH631081-RVA-G11121001-CHN-2011	2011	MH631081	China
MH631082-RVA-G14051055-CHN-2014	2014	MH631082	China
MH631083-RVA-G15051001-CHN-2015	2015	MH631083	China
MH631084-RVA-G16121055-CHN-2016	2016	MH631084	China
MH631086-RVA-G14051159-CHN-2014	2014	MH631086	China
MH631087-RVA-G11021058-CHN-2011	2011	MH631087	China
MH631088-RVA-G16023075-CHN-2016	2016	MH631088	China
MH631089-RVA-G14051037-CHN-2014	2014	MH631089	China
MH631090-RVA-G16051042-CHN-2016	2016	MH631090	China
MH631091-RVA-G14051048-CHN-2014	2014	MH631091	China
MH631092-RVA-G16023330-CHN-2016	2016	MH631092	China
MH631093-RVA-G12051239-CHN-2012	2012	MH631093	China
MH631094-RVA-G12121197-CHN-2012	2012	MH631094	China
MH631095-RVA-G12051077-CHN-2012	2012	MH631095	China
MH631096-RVA-G16051022-CHN-2016	2016	MH631096	China
MH631097-RVA-G14023080-CHN-2014	2014	MH631097	China
MH631098-RVA-G12022010-CHN-2012	2012	MH631098	China
MH631099-RVA-G14051075-CHN-2014	2014	MH631099	China
MH631100-RVA-G16051002-CHN-2016	2016	MH631100	China
MH631101-RVA-G13021063-CHN-2013	2013	MH631101	China
MH631102-RVA-G12051206-CHN-2012	2012	MH631102	China
MH631103-RVA-G12051090-CHN-2012	2012	MH631103	China
MH631104-RVA-G11051018-CHN-2011	2011	MH631104	China
MH631105-RVA-G12022150-CHN-2012	2012	MH631105	China
MH631108-RVA-G12051211-CHN-2012	2012	MH631108	China
MH631110-RVA-G13021044-CHN-2013	2013	MH631110	China
MH631111-RVA-G14023083-CHN-2014	2014	MH631111	China
MH631112-RVA-G13051067-CHN-2013	2013	MH631112	China
MH631113-RVA-G14121077-CHN-2014	2014	MH631113	China
MH631114-RVA-G13051111-CHN-2013	2013	MH631114	China
MH631115-RVA-G12022158-CHN-2012	2012	MH631115	China
MH631116-RVA-G15051031-CHN-2015	2015	MH631116	China
MH631117-RVA-G13121155-CHN-2013	2013	MH631117	China
MH631118-RVA-G16121400-CHN-2016	2016	MH631118	China
MH631119-RVA-G16121018-CHN-2016	2016	MH631119	China
MH631120-RVA-G16121030-CHN-2016	2016	MH631120	China
MH631121-RVA-G14023186-CHN-2014	2014	MH631121	China
MH631122-RVA-G12051195-CHN-2012	2012	MH631122	China
MH631123-RVA-G16051176-CHN-2016	2016	MH631123	China
MH631125-RVA-G14051019-CHN-2014	2014	MH631125	China
MH631126-RVA-G16051027-CHN-2016	2016	MH631126	China
MH631127-RVA-G12121159-CHN-2012	2012	MH631127	China
MH631128-RVA-G13021154-CHN-2013	2013	MH631128	China
MH631129-RVA-G12051237-CHN-2012	2012	MH631129	China
MH631130-RVA-G15121032-CHN-2015	2015	MH631130	China
MH631131-RVA-G15051076-CHN-2015	2015	MH631131	China
MH631132-RVA-G12121191-CHN-2012	2012	MH631132	China
MH631133-RVA-G12051001-CHN-2012	2012	MH631133	China
MH631134-RVA-G12051054-CHN-2012	2012	MH631134	China
MH631135-RVA-G13021170-CHN-2013	2013	MH631135	China
MH631136-RVA-G13021148-CHN-2013	2013	MH631136	China
MH631137-RVA-G13051244-CHN-2013	2013	MH631137	China
MH631138-RVA-G12022169-CHN-2012	2012	MH631138	China
MH631139-RVA-G13021053-CHN-2013	2013	MH631139	China
MH631140-RVA-G14051154-CHN-2014	2014	MH631140	China
MH631141-RVA-G14051167-CHN-2014	2014	MH631141	China
MH631142-RVA-G14023163-CHN-2014	2014	MH631142	China
MH631143-RVA-G14023161-CHN-2014	2014	MH631143	China
MH631144-RVA-G15051044-CHN-2015	2015	MH631144	China
MH631145-RVA-G16023034-CHN-2016	2016	MH631145	China
MH631146-RVA-G13051016-CHN-2013	2013	MH631146	China
MH631147-RVA-G13051255-CHN-2013	2013	MH631147	China
MH631148-RVA-G12051104-CHN-2012	2012	MH631148	China
MH631149-RVA-G14023066-CHN-2014	2014	MH631149	China
MH631150-RVA-G16023159-CHN-2016	2016	MH631150	China
MN106114-RVA-E6398-CHN-2019	2019	MN106114	China
MN106116-RVA-2768-CHN-2019	2019	MN106116	China
MN478547-RVA-3000014466-USA-2014	2014	MN478547	USA
MN478548-RVA-3000053718-USA-2015	2015	MN478548	USA
MN529645-RVA-JZ1812-CHN-2018	2018	MN529645	China
MN529646-RVA-JZ1811-CHN-2018	2018	MN529646	China
MN529647-RVA-JZ1903-CHN-2019	2019	MN529647	China
MN551923-RVA-NS16-C2-RUS-2016	2016	MN551923	Russian
MN551926-RVA-NS16-C7-RUS-2016	2016	MN551926	Russian
MN551933-RVA-NS16-C10-RUS-2016	2016	MN551933	Russian
MN551989-RVA-NS16-A130-RUS-2016	2016	MN551989	Russian
MN552023-RVA-NS16-A259-RUS-2016	2016	MN552023	Russian
MN552035-RVA-NS16-A313-RUS-2016	2016	MN552035	Russian
MN552064-RVA-NS16-A784-RUS-2016	2016	MN552064	Russian
MN577087-RVA-NS17-A895-RUS-2017	2017	MN552087	Russian
MN577085-RVA-NS17-A1244-RUS-2017	2017	MN577085	Russian
MT107164-RVA-JZ1901-CHN-2019	2019	MT107164	China
MT107165-RVA-JZ1911-CHN-2019	2019	MT107165	China
MT107166-RVA-JZ2001-CHN-2020	2020	MT107166	China

## Sheet: P8
Name	Collection date	No. of Genbank	country
AB763962-RVA-107E1B-IND-1993	1993	AB763962	India
AB763963-RVA-116E3D-IND-1993	1993	AB763963	India
AB971550-RVA-88H449-JPN-1988	1988	AB971550	Japan
AB975467-RVA-NT007-JPN-2012	2012	AB975467	Japan
AB975501-RVA-KN026-JPN-2012	2012	AB975501	Japan
DQ109980-RVA-99TW1832-TW-1999	1999	DQ109980	Taiwan
DQ109981-RVA-00TW668-TE-2000	2000	DQ109981	Taiwan
DQ109983-RVA-01TW1291-TW-2001	2001	DQ109983	Taiwan
DQ109984-RVA-01TW1780-TW-2001	2001	DQ109984	Taiwan
DQ109985-RVA-02TW400-TW-2002	2002	DQ109985	Taiwan
DQ109986-RVA-02TW543-TW-2002	2002	DQ109986	Taiwan
DQ172838-RVA-H41-ITA-1993	1993	DQ172838	Italy
DQ172841-RVA-1-ITA-2003	2003	DQ172841	Italy
DQ172842-RVA-3-ITA-2004	2004	DQ172842	Italy
DQ857899-RVA-rj4880/01-BRA-2001	2001	DQ857899	Brazil
DQ857900-RVA-rj4883/01-BRA-2001	2001	DQ857900	Brazil
DQ857901RVA-rj4956/01-BRA-2001	2001	DQ857901	Brazil
DQ857902-RVA-rj4965/01-BRA-2001	2001	DQ857902	Brazil
DQ857906-RVA-rj5348/02-BRA-2002	2002	DQ857906	Brazil
DQ857907-RVA-rj5412/02-BRA-2002	2002	DQ857907	Brazil
DQ857908-RVA-rj5414/02-BRA-2002	2002	DQ857908	Brazil
DQ857909-RVA-rj5415/02-BRA-2002	2002	DQ857909	Brazil
DQ857911RVA-rj6906/03-BRA-2003	2003	DQ857911	Brazil
DQ857912RVA-rj7144/03-BRA-2003	2003	DQ857912	Brazil
DQ857913RVA-rj7148/03-BRA-2003	2003	DQ857913	Brazil
DQ857914-RVA-rj7149/03-BRA-2003	2003	DQ857914	Brazil
DQ857916-RVA-rj7335/03-BRA-2003	2003	DQ857916	Brazil
DQ857919-RVA-rj8207/04-BRA-2004	2004	DQ857919	Brazil
DQ857920-RVA-rj8419/04-BRA-2004	2004	DQ857920	Brazil
DQ857921-RVA-rj8732/04-BRA-2004	2004	DQ857921	Brazil
DQ857922-RVA-rj9473/04-BRA-2004	2004	DQ857922	Brazil
FJ529398-RVA-1283-RUS-2006	2006	FJ529398	Russian
FJ919248-RVA-Nov04-H391-RUS-2004	2004	FJ919248	Russian
FN179468-RVA-rj8224-BRA-2004	2004	FN179468	Brazil
FN179476-RVA-ac11443-BRA-2005	2005	FN179476	Brazil
FN179477-RVA-ac11475-BRA-2005	2005	FN179477	Brazil
FN424164-RVA-rj12042-BRA-2006	2006	FN424164	Brazil
GQ117017-RVA-Nov04-H431-RUS-2004	2004	GQ117017	Russian
GQ452940-RVA-Nov05-101-RUS-2005	2005	GQ452940	Russian
GU138218-RVA-Nov06-974-RUS-2006	2006	GU138218	Russian
GU592511-RVA-Nov09-D67-RUS-2009	2009	GU592511	Russian
HM066011-RVA-11143-BRA-2005	2005	HM066011	Brazil
HM066017-RVA-12482-BRA-2006	2006	HM066017	Brazil
HM066023-RVA-12840-BRA-2006	2006	HM066023	Brazil
HM066030-RVA-13668-BRA-2007	2007	HM066030	Brazil
HM066031-RVA-13788-BRA-2007	2007	HM066031	Brazil
HM066033-RVA-14303-BRA-2007	2007	HM066033	Brazil
HM066036-RVA-14919-BRA-2008	2008	HM066036	Brazil
HM066037-RVA-15382-BRA-2008	2008	HM066037	Brazil
HM066040-16064-BRA-2009	2009	HM066040	Brazil
HM066042-RVA-16101-BRA-2009	2009	HM066042	Brazil
HM066064-RVA-16099-BRA-2009	2009	HM066064	Brazil
HM131028-RVA-Seoul-017-KR-2007	2007	HM131028	South Korea
HM131029-RVA-Seoul-020-KR-2007	2007	HM131029	South Korea
HM131033-RVA-Seoul-373-KR-2008	2008	HM131033	South Korea
HM131048-RVA-Seoul-397-KR-2009	2009	HM131048	South Korea
HM131051-RVA-Seoul-637-KR-2009	2009	HM131051	South Korea
HQ445966-RVA-Nov07-2332-RUS-2007	2007	HQ445966	Russian
HQ445967-RVA-Nov07-2799-RUS-2007	2007	HQ445967	Russian
JQ069637-RVA-RT034-07CAN-2007	2007	JQ069637	Canada
JQ069695-RVA-RT053-09-CAN-2009	2009	JQ069695	Canada
JQ069696-RVA-RT060-09-CAN-2009	2009	JQ069696	Canada
JQ069703-RVA-RT085-09-CAN-2009	2009	JQ069703	Canada
JX185761_ITA/ASTI23-2007	2007	JX185761	Italy
JX195066_ITA/AV21-2010	2010	JX195066	Italy
JX195077_ITA/AV28-2010	2010	JX195077	Italy
JX195088_ITA/JES11-2010	2010	JX195088	Italy
JX435086-RVA-Nov04-H364-RUS-2004	2004	JX435086	Russian
KC443302-RVA-AUS-CK20031-2006	2006	KC443302	Italy
KF414574_ITA/NA28-2011	2011	KF414574	Italy
KF414575_ITA/NA30-2011	2011	KF414575	Italy
KF414576_ITA/NA31-2011	2011	KF414576	Italy
KF414577_ITA/SS54-2011	2011	KF414577	Italy
KF661410-RVA-S12-09-RUS-2012	2012	KF661410	Russian
KF938720-RVA-UB-170-BRA-2006	2006	KF938720	Brazil
KF938725-RVA-UB-354-BRA-2007	2007	KF938725	Brazil
KF961208-12284-BLR-2011	2011	KF961208	Belarus
KF961208-RoV-12284-BLR-2011	2011	KF961208	Belarus
KJ094933-RVA-LL10131400-CHN-2010	2010	KJ094933	China
KJ094934-RVA-LL10131412-CHN-2010	2010	KJ094934	China
KJ126821-RVA-LLH09131426-CHN-2009	2009	KJ126821	China
KJ126823-RVA-LLH10131405-CHN-2010	2010	KJ126823	China
KJ126824-rva-LLH11131071-CHN-2011	2011	KJ126824	China
KJ454540-RVA-RS16823-BRA-2009	2009	KJ454540	Brazil
KJ919606-RVA-ERN5009-HUN-2012	2012	KJ919606	Hungary
KJ919609_HUN/ERN5016-2012	2012	KJ919609	Hungary
KJ919610-RVA-ERN5018-HUN-2012	2012	KJ919610	Hungary
KJ919611_HUN/ERN5022-2012	2012	KJ919611	Hungary
KJ919615_HUN/ERN5029-2012	2012	KJ919615	Hungary
KJ919620-ERN5045-HUN-2012	2012	KJ919620	Hungary
KJ919623_HUN/ERN5048-2012	2012	KJ919623	Hungary
KJ919625_HUN/ERN5052-2012	2012	KJ919625	Hungary
KJ919627_HUN/ERN5056-2012	2012	KJ919627	Hungary
KJ919628_HUN/ERN5057-2012	2012	KJ919628	Hungary
KJ919629_HUN/ERN5060-2012	2012	KJ919629	Hungary
KJ919632_HUN/ERN5066-2012	2012	KJ919632	Hungary
KJ919636_HUN/ERN5073-2012	2012	KJ919636	Hungary
KJ919638_HUN/ERN5080-2012	2012	KJ919638	Hungary
KJ919693_HUN/ERN5544-2012	2012	KJ919693	Hungary
KJ919694_HUN/ERN5546-2012	2012	KJ919694	Hungary
KJ919695_HUN/ERN5558-2012	2012	KJ919695	Hungary
KJ919700-ERN5607-HUN-2012	2012	KJ919700	Hungary
KJ919707-ERN5637-HUN-2012	2012	KJ919707	Hungary
KJ919708-ERN5640-HUN-2012	2012	KJ919708	Hungary
KJ919710-ERN5654-HUN-2012	2012	KJ919710	Hungary
KJ940065-RVA-MS11142-BRA-2005	2005	KJ940065	Brazil
KJ940068-RVA-MA14286-BRA-2007	2007	KJ940068	Brazil
KJ940069-RVA-SE13801-BRA-2007	2007	KJ940069	Brazil
KJ940072-RVA-RJ17745-BRA-2010	2010	KJ940072	Brazil
KP007149-RVA-TGO12-003-PHI-2012	2012	KP007149	Philippines
KP007171-RVA-TGO12-007-PHI-2012	2012	KP007171	Philippines
KP753238RVA-MRC-DPRU296-2012	2012	KP753238	Mauritius
KR018449-RVA-UB-16-BRA-2005	2005	KR018449	Brazil
KR018452-RVA-UB-208-BRA-2006	2006	KR018452	Brazil
KR018453-RVA-UB-558-BRA-2011	2011	KR018453	Brazil
KR018454-RVA-UB-169-BRA-2006	2006	KR018454	Brazil
KR018455-RVA-UB-157-BRA-2006	2006	KR018455	Brazil
KR060021-RVA-CCH118-TW-2005	2005	KR060021	Taiwan
KR336968-RVA-CCH1-1-TW-2004	2004	KR336968	Taiwan
KR336971-RVA-CCH176-TW-2005	2005	KR336971	Taiwan
KR336977-RVA-CCH721-TW-2011	2011	KR336977	Taiwan
KT918449-RVA-USA-VU12-2013	2013	KT918449	USA
KU199273-RVA-J306-BGN-2010	2010	KU199273	Bangladesh
KU199284-RVA-M334-BGN-2013	2013	KU199284	Bangladesh
KU243608-RVA-WZ810-CHN-2013	2013	KU243608	China
KU248375-RVA-J303-BGN-2010	2010	KU248375	Bangladesh
KU532220-RVA-SH-RV30-CHN-2014	2014	KU532220	China
KU532224-RVA-SH-RV34-CHN-2014	2014	KU532224	China
KU532226-RVA-SH-RV36-CHN-2015	2015	KU532226	China
KU532229-RVA-SH-RV39-CHN-2014	2014	KU532229	China
KU532237-RVA-SH-RV49-CHN-2015	2015	KU532237	China
KU532251RVA-SH-RV63-CHN-2015	2015	KU532251	China
KU532255-RVA-SH-RV69-CHN-2014	2014	KU532255	China
KU532259-RVA-SH-RV73-CHN-2015	2015	KU532259	China
KU754074-Ash-17-Hu-2015	2015	KU754074	Hungary
KX033796_CHN/km15118-2015	2015	KX033796	China
KX033797_CHN/km15119-2015	2015	KX033797	China
KX082721-RVA-CCH764-TW-2011	2011	KX082721	Taiwan
KY807551_RUS/NN100-16-2016	2016	KY807551	Russian
KY807552_RUS/NN2721-14-2014	2014	KY807552	Russian
LC086772-RVA-BD-20-THA-2013	2013	LC086772	Thailand
LC105100-RVA-MU14-11-JPN-2014	2014	LC105100	Japan
LC105446-UR14-17-JPN-2014	2014	LC105446	Japan
LC105457-UR14-18-JPN-2014	2014	LC105457	Japan
LC105468-UR14-19-JPN-2014	2014	LC105468	Japan
LC105479-UR14-20-JPN-2014	2014	LC105479	Japan
LC105490-UR14-21-JPN-2014	2014	LC105490	Japan
LC105512-UR14-25-JPN-2014	2014	LC105512	Japan
LC105523-RVA-UR14-26-JPN-2014	2014	LC105523	Japan
LC172584-RVA-SP010-JPN-2013	2013	LC172584	Japan
LC172639-RVA-YM076-JPN-2014	2014	LC172639	Japan
LC172640-RVA-YM077-JPN-2014	2014	LC172640	Japan
MH255710_PAK413-2015	2015	MH255710	Pakistan
MH255737_PAK609-2016	2016	MH255737	Pakistan
MH625802-P12022169-CHN-2012	2012	MH625802	China
MH625804-P13021148-CHN-2013	2013	MH625804	China
MH625806-P12121159-CHN-2012	2012	MH625806	China
MH625807-P12051237-CHN-2012	2012	MH625807	China
MH625808-P13021154-CHN-2013	2013	MH625808	China
MH625811-P12051061-CHN-2012	2012	MH625811	China
MH625825-P11121219-CHN-2011	2011	MH625825	China
MH625846-P13051067-CHN-2013	2013	MH625846	China
MT710827-059-SX-CHN-2015	2015	MT710827	China
MT710836-SX-CHN-2015	2015	MT710836	China

## Sheet: G2
Name	Collection date	No. of Genbank	country
AB821311-RVA-83A001-JPN-1983	1983	AB821311	Japan
AB821312-RVA-85A21410-JPN-1985	1985	AB821312	Japan
AB821314-RVA-86Y187-JPN-1986	1986	AB821314	Japan
AB821315-RVA-86Y1329-JPN-1986	1986	AB821315	Japan
AB821316-RVA-87Y003-JPN-1987	1987	AB821316	Japan
AB821318-RVA-87Y1438-JPN-1987	1987	AB821318	Japan
AB821319-RVA-88F007-JPN-1988	1988	AB821319	Japan
AB821320-RVA-88Y259-JPN-1988	1988	AB821320	Japan
AB821323-RVA-89A049-JPN-1989	1989	AB821323	Japan
AB821325-RVA-89H354-JPN-1989	1989	AB821325	Japan
AB821327-RVA-90H094-JPN-1990	1990	AB821327	Japan
AB821328-RVA-90Y289-JPN-1990	1990	AB821328	Japan
AB821330-RVA-90Y593-JPN-1990	1990	AB821330	Japan
AB821331-RVA-01P007-JPN-2001	2001	AB821331	Japan
AB821332-RVA-01P008-JPN-2001	2001	AB821332	Japan
AB821333-RVA-01P012-JPN-2001	2001	AB821333	Japan
AB821335-RVA-01P017-JPN-2001	2001	AB821335	Japan
AB821337-RVA-01R137-JPN-2001	2001	AB821337	Japan
AB821338-RVA-07Y003-JPN-2007	2007	AB821338	Japan
AB821339-RVA-80004-JPN-2008	2008	AB821339	Japan
AB821340-RVA-80120-JPN-2008	2008	AB821340	Japan
AB821343-RVA-B110005-JPN-2011	2011	AB821343	Japan
AB821345-RVA-B110119-JPN-2011	2011	AB821345	Japan
AY261336-RVA-659GR-1986	1986	AY261336	Ga-Rankuwa
AY261337-RVA-405GR-1987	1987	AY261337	Ga-Rankuwa
AY261338-RVA-514GR-1987	1987	AY261338	Ga-Rankuwa
AY261341-RVA-64SB-1996	1996	AY261341	Stellenbosch
AY261345-RVA-4419SB-1997	1997	AY261345	Stellenbosch
AY261346-RVA-4372JB-1998	1998	AY261346	Johannesburg
AY261348-RVA-BS3585-1999	1999	AY261348	Burkino Faso
AY261349-RVA-KY3103-1999	1999	AY261349	Kenya
AY261350-RVA-KY3303-1999	1999	AY261350	Kenya
AY261357-RVA-0TN1529-1999	1999	AY261357	Tunisia
AY261358-RVA-MR4717-2000	2000	AY261358	Mauritius
DQ172843-RVA-3-ITA-1993	1993	DQ172843	Italy
DQ172844-RVA-H41-ITA-1993	1993	DQ172844	Italy
DQ172845-RVA-H105-ITA-1996	1996	DQ172845	Italy
DQ172849-RVA-I41-ITA-1996	1996	DQ172849	Italy
DQ172851-RVA-I168-ITA-1997	1997	DQ172851	Italy
DQ172852-RVA-I200-ITA-1997	1997	DQ172852	Italy
DQ172854-RVA-26-ITA-2003	2003	DQ172854	Italy
DQ172856-RVA-9-ITA-2004	2004	DQ172856	Italy
EU697888-RVA-CAR1-IND-2005	2005	EU697888	India
EU839917-SK138-Bangladesh-2004	2004	EU839917	Bangladesh
EU839918-DH392-Bangladesh-2004	2004	EU839918	Bangladesh
EU839919-DH397-Bangladesh-2004	2004	EU839919	Bangladesh
EU839920-SK424-Bangladesh-2005	2005	EU839920	Bangladesh
EU839921-SK464-Bangladesh-2006	2006	EU839921	Bangladesh
EU839922-SK468-Bangladesh-2006	2006	EU839922	Bangladesh
EU839923-MMC6-Bangladesh-2005	2005	EU839923	Bangladesh
EU839924-MMC84-Bangladesh-2005	2005	EU839924	Bangladesh
EU839925-MMC88-Bangladesh-2005	2005	EU839925	Bangladesh
EU839926-SK299-Bangladesh-2005	2005	EU839926	Bangladesh
EU839927-DH404-Bangladesh-2005	2005	EU839927	Bangladesh
EU839928-DH408-Bangladesh-2005	2005	EU839928	Bangladesh
FJ447565-RVA-Nov06-885-RUS-2006	2006	FJ447565	Russian
FJ919247-RVA-H391-RUS-2004	2004	FJ919247	Russian
GQ154536-RVA-Arg83-AR-1997	1997	GQ154536	Argentina
GQ154538-RVA-Arg2395-AR-2007	2007	GQ154538	Argentina
HM066066-RVA--05MS-BRA-2005	2005	HM066066	Brazil
HM066068-RVA-11531-05AC-BRA-2005	2005	HM066068	Brazil
HM066071-RVA-11860_06RJ-BRA-2006	2006	HM066071	Brazil
HM066073-RVA-12287_06BA-BRA-2006	2006	HM066073	Brazil
HM066075-RVA-14157-07RS-BRA-2006	2006	HM066075	Brazil
HM066077-RVA-RJ-BRA-2006	2006	HM066077	Brazil
HM066079-RVA-12301-BRA-2006	2006	HM066079	Brazil
HM066086-RVA-13788_07SE-BRA-2007	2007	HM066086	Brazil
HM066096-RVA-14919_08RS-BRA-2008	2008	HM066096	Brazil
HM066097-RVA-15311_08RJ-BRA-2008	2008	HM066097	Brazil
HM066120-RVA-16054-BRA-2009	2009	HM066120	Brazil
HM066122-RVA-16064-BRA-2009	2009	HM066122	Brazil
HM066125-RVA-16101-BRA-2009	2009	HM066125	Brazil
HM126595-RVA-CIT-H64-IE-2007	2007	HM126595	Ireland
HM136990-RVA-SL251-SL-2005	2005	HM136990	Ireland
HM467953-RVA-LB2744-USA-2005	2005	HM467953	USA
HM467956-RVA-LB2772-USA-2005	2005	HM467956	USA
HQ425266-KMR021-South_Korea-2002	2002	HQ425266	South_Korea
HQ425269-KMR037-South_Korea-2002	2002	HQ425269	South_Korea
HQ425278-KMR769--South_Korea-2001	2001	HQ425278	South_Korea
HQ650124-RVA-DS-1-USA-1976	1976	HQ650124	USA
JN706558-RVA-CU438-KK/09-Thailand-2009	2009	JN706558	Thailand
JQ343219-RVA-Nov10-N413-RUS-2010	2010	JQ343219	Russian
KC152925-RVA-ITA-PG01-2011	2011	KC152925	Italy
KC442875-RVA-2007719874-USA-2007	2007	KC442875	USA
KC442990-RVA-VU05-06-66-USA-2005	2005	KC442990	USA
KC443034-RVA-VU06-07-36-USA-2006	2006	KC443034	USA
KC443035-RVA-VU06-07-36-USA-2006	2006	KC443035	USA
KC443526-RVA-CK20036-AUS-2007	2007	KC443036	Australia
KF938698-RVA-IP-38-BRA-2008	2008	KF938698	Brazil
KF938700-RVA-IP-71-BRA-2008	2008	KF938700	Brazil
KJ412547-RVA-1636SR-PRY-2008	2008	KJ412547	Paraguay
KJ412780-RVA-1613SR-PRY-2008	2008	KJ412780	Paraguay
KJ626575-RVA-1463SR-PRY-2006	2006	KJ626575	Paraguay
KJ626609-RVA-1388SR-PRY-2006	2006	KJ626609	Paraguay
KJ626720-RVA-1297SR-PRY-2005	2005	KJ626720	Paraguay
KJ626733-RVA-1010SR-PRY-2005	2005	KJ626733	Paraguay
KJ626943-RVA-1488SR-PRY-2007	2007	KJ626943	Paraguay
KJ638608-RVA-MS11271-BRA-2005	2005	KJ638608	Brazil
KJ638612-RVA-RS13086-BRA-2006	2006	KJ638612	Brazil
KJ638613-RVA-RO13269-BRA-2006	2006	KJ638613	Brazil
KJ638616-RVA-SE13801-BRA-2007	2007	KJ638616	Brazil
KJ638619-RVA-MA14285-BRA-2007	2007	KJ638619	Brazil
KJ638629-RUV-RJ17745-BRA-2010	2010	KJ638629	Brazil
KJ638650-RVA-PE19840-BRA-2011	2011	KJ638650	Brazil
KJ638652-RVA-SC19868-BRA-2011	2011	KJ638652	Brazil
KM247275-RVA-ZT-CHN-2011	2011	KM247275	China
KP007148-RVA-TGO12-003-PHI-2012	2012	KP007148	Philippines
KP007170-RVA-TGO12-007-PHI-2012	2012	KP007170	Philippines
KP170758-RVA-18649CE-BRA-2008	2008	KP170758	Brazil
KP419920-M2-51-china-2014	2014	KP419920	China
KP419921-M2-44-china-2014	2014	KP419921	China
KP419922-M2-37-china-2014	2014	KP419922	China
KP419923-M2-36-china-2014	2014	KP419923	China
KP419924-M2-23-china-2014	2014	KP419924	China
KP771726-RVA-CCH764-TW-2011	2011	KP771726	Taiwan
KR705250-BE24-RVA-BEL-2005	2005	KR705250	Belgium
KT948775-RVA-Q1118-CHN-2012	2012	KT948775	China
KT948776-RVA-Q731-CHN-2012	2012	KT948776	China
KT948777-RVA-F440-CHN-2014	2014	KT948777	China
KT948778-RVA-GX62-CHN-2010	2010	KT948778	China
KT948782-RVA-M1-124-CHN-2013	2013	KT948782	China
KU173953-RVA-LY322-2-CHN-2014	2014	KU173953	China
KU173954-RVA-JN345-5-CHN-2014	2014	KU173954	China
KU173955-RVA-LY366-4-CHN-2014	2014	KU173955	China
KU356590-RVA-J251-BD-2010	2010	KU356590	Bangladesh
KX033586-RVA-km15003-CHN-2015	2015	KX033586	China
KX033592-RVA-km15028-CHN-2015	2015	KX033592	China
KX033598-RVA-km15085-CHN-2015	2015	KX033598	China
KX033599-RVA-km15096-CHN-2015	2015	KX033599	China
KX171571-CAU10-02-South_Korea-2010	2010	KX171571	South Korea
KX352379-RV97707-RR-RVA-BRA-2006	2006	KX352379	Brazil
KY774438-RVA-Chenna-IND-2016	2016	KY774438	India
LC018669-RVA-AH229-TR-2007	2007	LC018669	Turkey
LC018670-RVA-AHP757-TR-2009	2009	LC018670	Turkey
LC086774-RVA-BD-20-THA-2013	2013	LC086774	Thailand
LC105022-RVA-HK14-6-JPN-2014	2014	LC105022	Japan
LC169978-LS-202-RVA-THA-2014	2014	LC169978	Thailand
LC169989-LS-L7-RVA-THA-2014	2014	LC169989	Thailand
LC172401-SP015-RVA-JPN-2013	2013	LC172401	Japan
LC228342-CH1020-RVA-JPN-2016	2016	LC228342	Japan
LC228353-K-3-16-RVA-JPN-2016	2016	LC228353	Japan
LC228364-K-21-16-RVA-JPN-2016	2016	LC228364	Japan
LC228375-MI1132-RVA-JPN-2016	2016	LC228375	Japan
LC477357-Tokyo17-10-JPN-2017	2017	LC477357	Japan
LC477359-Tokyo17-15-JPN-2017	2017	LC477359	Japan
LC514519-DBM2017-015-THA-2017	2017	LC514519	Thailand
LC514530-DBM2018-105-THA-2018	2018	LC514530	Thailand
LC568893-HK16-47-RVA-JPN-2016	2016	LC568893	Japan
LC569532-HK17-18-RVA-JPN-2017	2017	LC569532	Japan
MH591269-RVA-LBNN213-2011	2011	MH591269	Lebanon
MH591270-RVA-LBNM147-2011	2011	MH591270	Lebanon
MH625733-RVA-G12021148-CHN-2012	2012	MH625733	China
MH625743-RVA-G12121164-CHN-2012	2012	MH625743	China
MH625747-RVA-G15023192-CHN-2015	2015	MH625747	China
MH625749-RVA-G15121184-CHN-2015	2015	MH625749	China
MK873103-SiRAV-627-RVA-THA-2017	2017	MK873103	Thailand
MN836858-B3517-THA-2017	2017	MN836858	Thailand
MN836875-B4275-THA-2017	2017	MN836875	Thailand
MN836876-B4279-THA-2017	2017	MN836876	Thailand
MN836881-B4352-THA-2017	2017	MN836881	Thailand
MN836886-B4374-THA-2017	2017	MN836886	Thailand
MN836895-B4435-THA-2017	2017	MN836895	Thailand
MN836897-B4442-THA-2017	2017	MN836897	Thailand
MN836901-B4458-THA-2018	2018	MN836901	Thailand
MN836904-B4474-THA-2018	2018	MN836904	Thailand
MN836911-B4569-THA-2018	2018	MN836911	Thailand
MN836931-B4715-THA-2018	2018	MN836931	Thailand
MN836944-B4860-THA-2018	2018	MN836944	Thailand
MN837042-B5762-THA-2018	2018	MN837042	Thailand
MW058161-B3610-THA-2017	2017	MW058161	Thailand
MW058187-B4457-THA-2018	2018	MW058187	Thailand
MW058323-B5318-THA-2018	2018	MW058323	Thailand
			Thailand

## Sheet: P4
Name	Collection date	No. of Genbank	country
AB763962-RVA-107E1B-IND-1993	1993	AB763962	India
AB763963-RVA-116E3D-IND-1993	1993	AB763963	India
AB971550-RVA-88H449-JPN-1988	1988	AB971550	Japan
DQ172838-RVA-H41-ITA-1993	1993	DQ172838	Italy
DQ172839-RVA-H93-ITA-1996	1996	DQ172839	Italy
DQ172840-RVA-I200-ITA-1997	1997	DQ172840	Italy
DQ172841-RVA-1-ITA-2003	2003	DQ172841	Italy
DQ172842-RVA-3-ITA-2004	2004	DQ172842	Italy
DQ857926-RVA-2002	2002	DQ857926	Brazil
DQ857927-RVA-2002	2002	DQ857927	Brazil
FJ529398-RVA-1283-RUS-2006	2006	FJ529398	Russian
FJ919248-RVA-Nov04-H391-RUS-2004	2004	FJ919248	Russian
GQ117017-RVA-Nov04-H431-RUS-2004	2004	GQ117017	Russian
HM066010-RVA-493_96RJ-BRA-1996	1996	HM066010	Brazil
HM066011-RVA-11143-BRA-2005	2005	HM066011	Brazil
HM066012-RVA-2005	2005	HM066012	Brazil
HM066013-RVA-2005	2005	HM066013	Brazil
HM066014-RVA-2006	2006	HM066014	Brazil
HM066015-RVA-2006	2006	HM066015	Brazil
HM066017-RVA-12482-BRA-2006	2006	HM066017	Brazil
HM066023-RVA-12840-BRA-2006	2006	HM066023	Brazil
HM066024-RVA-2006	2006	HM066024	Brazil
HM066025-RVA-2006	2006	HM066025	Brazil
HM066026-RVA-2006	2006	HM066026	Brazil
HM066027-RVA-2006	2006	HM066027	Brazil
HM066028-RVA-2006	2006	HM066028	Brazil
HM066029-RVA-2006	2006	HM066029	Brazil
HM066030-RVA-2007	2007	HM066030	Brazil
HM066031-RVA-13788-BRA-2007	2007	HM066031	Brazil
HM066032-RVA-2007	2007	HM066032	Brazil
HM066033-RVA-14303-BRA-2007	2007	HM066033	Brazil
HM066034-RVA-14422-2007	2007	HM066034	Brazil
HM066035-RVA-14426-2007	2007	HM066035	Brazil
HM066036-RVA-14919-BRA-2008	2008	HM066036	Brazil
HM066037-RVA-15382-BRA-2008	2008	HM066037	Brazil
HM066039-RVA-15593-2008	2008	HM066039	Brazil
HM066040-RVA-16064-BRA-2009	2009	HM066040	Brazil
HM066042-RVA-16101-BRA-2009	2009	HM066042	Brazil
HM066043-RVA-15311-2008	2008	HM066043	Brazil
HM066044-RVA-15777-2008	2008	HM066044	Brazil
HM066046-RVA-15863-2008	2008	HM066046	Brazil
HM066049-RVA-15983-2008	2008	HM066049	Brazil
HM066050-RVA-16054-2009	2009	HM066050	Brazil
HM066051-RVA-16056-2009	2009	HM066051	Brazil
HM066053-RVA-15782-2008	2008	HM066053	Brazil
HM066054-RVA-15830-2008	2008	HM066054	Brazil
HM066057-RVA-15859-2008	2008	HM066057	Brazil
HM066058-RVA-15860-2008	2008	HM066058	Brazil
HM066059-RVA-15898-2008	2008	HM066059	Brazil
HM066060-RVA-685_96ES-BRA-1996	1996	HM066060	Brazil
HM066062-RVA-15811-2008	2008	HM066062	Brazil
HM066064-RVA-16099-BRA-2009	2009	HM066064	Brazil
HM066065-RVA-15900-2008	2008	HM066065	Brazil
HM131048-RVA-Seoul-397-KR-2009	2009	HM131048	South Korea
HM131051-RVA-Seoul-637-KR-2009	2009	HM131051	South Korea
JQ069638-RVA-RT036-07-CAN-2007	2007	JQ069638	Canada
JQ069668-RVA-RT128-07-CAN-2008	2008	JQ069668	Canada
JQ069684-RVA-RT008-09-CAN-2009	2009	JQ069684	Canada
JQ069701-RVA-RT074-09-CAN-2009	2009	JQ069701	Canada
JQ231221-RVA-RT096-07-CAN-2008	2008	JQ231221	Canada
JX965123-RVA-SA032-AUS-2010	2010	JX965123	Australia
JX965124-RVA-SA066-AUS-2010	2010	JX965124	Australia
JX965128-RVA-RCH041-US-2010	2010	JX965128	USA
JX965129-RVA-RCH046-AUS-2010	2010	JX965129	Australia
JX965132-RVA-MON016-AUS-2010	2010	JX965132	Australia
JX986535-RVA-26775-TUN-2006	2006	JX986535	Tunisia
JX986536-RVA-26784-TUN-2006	2006	JX986536	Tunisia
JX986540-RVA-26525-TUN-2006	2006	JX986540	Tunisia
JX986541-RVA-TNMah71-TUN-2006	2006	JX986541	Tunisia
JX986542-RVA-5499-TUN-2007	2007	JX986542	Tunisia
JX986543-RVA-15525-TUN-2007	2007	JX986543	Tunisia
JX986544-RVA-5939-TUN-2007	2007	JX986544	Tunisia
JX986545-RVA-53779-TUN-2007	2007	JX986545	Tunisia
JX986546-RVA-13573-TUN-2007	2007	JX986546	Tunisia
KC443302-RVA-CK20031-AUS-2006	2006	KC443302	Australia
KC834702-RVA-V203-AUS-2009	2009	KC834702	Australia
KC834703-RVA-336190-AUS-2004	2004	KC834703	Australia
KC834704-RVA-V233-AUS-1999	1999	KC834704	Australia
KF690136-RVA-MP42-AUS-2010	2010	KF690136	Australia
KF690137-RVA-Q329-AUS-2010	2010	KF690137	Australia
KF938720-RVA-UB-170-BRA-2006	2006	KF938720	Brazil
KF938722-RVA-UB-239-BRA-2006	2006	KF938722	Brazil
KF938724-RVA-UB-320-BRA-2007	2007	KF938724	Brazil
KF938725-RVA-UB-354-BRA-2007	2007	KF938725	Brazil
KF938726-RVA-UB-432_MG-BRA-2008	2008	KF938726	Brazil
KF938727-RVA-UB-433_MG-BRA-2008	2008	KF938727	Brazil
KJ639015-RVA-S13-30-JPN-2013	2013	KJ639015	Japan
KJ919619-RVA-ERN5044-HUN-2012	2012	KJ919619	Hungary
KJ919624-RVA-ERN5049-HUN-2012	2012	KJ919624	Hungary
KJ919701-RVA-ERN5608-HUN-2012	2012	KJ919701	Hungary
KJ919706-RVA-ERN5635-HUN-2012	2012	KJ919706	Hungary
KJ919709-RVA-ERN5644-HUN-2012	2012	KJ919709	Hungary
KJ940065-RVA-MS11142-BRA-2005	2005	KJ940065	Brazil
KJ940068-RVA-MA14286-BRA-2007	2007	KJ940068	Brazil
KJ940069-RVA-SE13801-BRA-2007	2007	KJ940069	Brazil
KJ940072-RVA-RJ17745-BRA-2010	2010	KJ940072	Brazil
KM660351-RVA-BA366-CMR-2010	2010	KM660351	Cameroon
KM660352-RVA-BA368-CMR-2010	2010	KM660352	Cameroon
KP007149-RVA-TGO12-003-PHI-2012	2012	KP007149	Philippines
KP007171-RVA-TGO12-007-PHI-2012	2012	KP007171	Philippines
KP753238-RVA-MRC-DPRU296-2012	2012	KP753238	Mauritius
KT918449-RVA-USA-VU12-2013	2013	KT918449	USA
KU199273-RVA-J306-BGN-2010	2010	KU199273	Bangladesh
KU199284-RVA-M334-BGN-2013	2013	KU199284	Bangladesh
KU248375-RVA-J303-BGN-2010	2010	KU248375	Bangladesh
KU532221-RVA-SH-RV31-CHN-2014	2014	KU532221	China
KU532259-RVA-SH-RV73-CHN-2015	2015	KU532259	China
KU532262-RVA-SH-RV76-CHN-2015	2015	KU532262	China
KU532263-RVA-SH-RV44-CHN-2014	2014	KU532263	China
KX082721-RVA-CCH764-TW-2011	2011	KX082721	Taiwan
KY315702-RVA-MOZ-2013	2013	KY315702	Mozambiqu
KY315703-RVA-MOZ-2013	2013	KY315703	Mozambiqu
KY315704-RVA-MOZ-2013	2013	KY315704	Mozambiqu
KY315705-RVA-MOZ-2013	2013	KY315705	Mozambiqu
KY315706-RVA-MOZ-2013	2013	KY315706	Mozambiqu
KY315716-RVA-MOZ-2012	2012	KY315716	Mozambiqu
KY315718-RVA-MOZ-2013	2013	KY315718	Mozambiqu
KY315720-RVA-MOZ-2013	2013	KY315720	Mozambiqu
KY315722-RVA-MOZ-2013	2013	KY315722	Mozambiqu
KY489859-RVA-TWN-2004	2004	KY489859	Taiwan
KY489861-RVA-TWN-2005	2005	KY489861	Taiwan
KY489864-RVA-TWN-2005	2005	KY489864	Taiwan
KY489865-RVA-TWN-2005	2005	KY489865	Taiwan
KY489872-RVA-TWN-2006	2006	KY489872	Taiwan
KY489875-RVA-TWN-2007	2007	KY489875	Taiwan
KY489876-RVA-TWN-2007	2007	KY489876	Taiwan
KY489879-RVA-TWN-2008	2008	KY489879	Taiwan
KY489880-RVA-TWN-2008	2008	KY489880	Taiwan
KY489883-RVA-TWN-2009	2009	KY489883	Taiwan
KY489884-RVA-TWN-2009	2009	KY489884	Taiwan
KY489885-RVA-TWN-2011	2011	KY489885	Taiwan
KY489887-RVA-TWN/2011	2011	KY489887	Taiwan
KY497532-RVA-2085-PAK-2010	2010	KY497532	Pakistan
KY657804-RVA-CHN-2016	2016	KY657804	China
KY657807-RVA-CHN-2016	2016	KY657807	China
KY657810-RVA-CHN-2017	2017	KY657810	China
LC086772-RVA-BD-20-THA-2013	2013	LC086772	Thailand
LC105100-RVA-MU14-11-JPN-2014	2014	LC105100	Japan
MF997595-RVA-04-105-628927-TWN-2017	2017	MF997595	Taiwan
MG676183-RVA-JBP123-IND-2015	2015	MG676183	India
MG676184-RVA-JBP137-IND-2015	2015	MG676184	India
MH236884-RVA-PAK2-2015	2015	MH236884	Pakistan
MH236888-RVA-PAK167-2015	2015	MH236888	Pakistan
MH236889-RVA-PAK268-2015	2015	MH236889	Pakistan
MH236890-RVA-PAK335-2015	2015	MH236890	Pakistan
KC443302-RVA-AUS-CK20031-2006	2006	KC443302	Australia
KJ639015-RVA-JPN-S13-30-2013	2013	KJ639015	Japan
MH236891-RVA-PAK577-2016	2016	MH236891	Pakistan
